# Supplementary material for: 2-Chloro­methyl-2,3-dihydro­thieno[3,4-b][1,4]dioxine
Source: Acta Crystallogr Sect E Struct Rep Online. 2009 Mar 6;65(Pt 4):o668. doi: 10.1107/S1600536809007156 (PMC2968817; doi:10.1107/S1600536809007156)
Supplement: Supplementary file 2 [file e-65-0o668-Isup2.hkl]

# 
# h,k,l, Fc-squared, Fo-squared, sigma(Fo-squared) and status flag 
# 
data_I
_shelx_title ' X in P2(1)/n' 
_shelx_refln_list_code          4 
_shelx_F_calc_maximum      164.17 
_exptl_crystal_F_000       392.00 
_reflns_d_resolution_high  0.8296 
 
loop_ 
 _symmetry_equiv_pos_as_xyz 
 'x, y, z' 
 '-x+1/2, y+1/2, -z+1/2' 
 '-x, -y, -z' 
 'x-1/2, -y-1/2, z-1/2' 
 
_cell_length_a    10.2270 
_cell_length_b     5.7500 
_cell_length_c    14.3760 
_cell_angle_alpha  90.000 
_cell_angle_beta  105.550 
_cell_angle_gamma  90.000 
 
_shelx_F_squared_multiplier     1.000 
 
loop_ 
 _refln_index_h 
 _refln_index_k 
 _refln_index_l 
 _refln_F_squared_calc 
 _refln_F_squared_meas 
 _refln_F_squared_sigma 
 _refln_observed_status 
   2   0   0       25.40       27.78      1.46 o 
   4   0   0     4764.22     4761.24     73.50 o 
   6   0   0        2.32        0.90      1.11 o 
   8   0   0      467.84      485.32     10.92 o 
  10   0   0       55.65       56.28      6.71 o 
   1   1   0     1146.38     1264.75      1.47 o 
   2   1   0     9098.14     9592.24      1.97 o 
   3   1   0        0.06        0.44      0.78 o 
   4   1   0      311.49      307.52      5.01 o 
   5   1   0        1.64        1.00      1.21 o 
   6   1   0      888.70      761.90     10.72 o 
   7   1   0       16.76       23.83      3.31 o 
   8   1   0        3.58        0.72      3.18 o 
   9   1   0       15.84       14.29      5.33 o 
  10   1   0       65.27       64.50     10.67 o 
  11   1   0       12.26       30.08      6.79 o 
   0   2   0     3442.65     3689.60     68.28 o 
   1   2   0        0.16        0.67      1.01 o 
   2   2   0        3.75        0.20      0.63 o 
   3   2   0       15.34       21.98      1.41 o 
   4   2   0     4416.78     4295.41     81.20 o 
   5   2   0      629.25      630.02      8.35 o 
   6   2   0       17.86       12.61      1.97 o 
   7   2   0       36.25       43.96      2.93 o 
   8   2   0      307.96      343.71      8.08 o 
   9   2   0        0.83        0.21      2.45 o 
  10   2   0        0.09        0.88      3.61 o 
  11   2   0        0.77        3.84      4.94 o 
   1   3   0       56.43       55.12      1.93 o 
   2   3   0        4.40        0.92      1.18 o 
   3   3   0      837.93      788.92      8.09 o 
   4   3   0        1.06        2.04      1.26 o 
   5   3   0       18.19       14.91      1.61 o 
   6   3   0      151.97      139.57      6.60 o 
   7   3   0       39.29       29.53      2.24 o 
   8   3   0       34.65       49.13      4.31 o 
   9   3   0        0.34        2.70      2.70 o 
  10   3   0        0.02        2.23      2.23 o 
   0   4   0       14.10       15.67      2.89 o 
   1   4   0      160.30      136.86      4.57 o 
   2   4   0       15.24       11.57      1.66 o 
   3   4   0      147.89      144.38      4.71 o 
   4   4   0        5.88        0.39      2.06 o 
   5   4   0        2.21        0.44      2.00 o 
   6   4   0       19.69       28.60      3.50 o 
   7   4   0        4.34        9.22      2.87 o 
   8   4   0        1.99        2.86      3.18 o 
   9   4   0        0.24        3.21      4.01 o 
   1   5   0      108.27      108.58      4.87 o 
   2   5   0      304.72      298.65      3.20 o 
   3   5   0        3.32        3.05      2.62 o 
   4   5   0        0.00        1.58      2.23 o 
   5   5   0        5.81        9.50      2.62 o 
   6   5   0        9.85       12.43      3.61 o 
   7   5   0        1.46        3.35      3.63 o 
   8   5   0        9.21       10.84      4.65 o 
   0   6   0       27.79       25.57      3.21 o 
   1   6   0       34.49       33.76      3.42 o 
   2   6   0        6.08        1.93      2.67 o 
   3   6   0        0.00        2.26      2.94 o 
   4   6   0       59.35       60.95      5.09 o 
   5   6   0        1.69        0.93      3.37 o 
 -11   0   1       65.72       55.94      3.28 o 
  -9   0   1       92.74       96.71      3.81 o 
  -7   0   1        4.08        5.62      1.24 o 
  -5   0   1       73.46       76.04      2.64 o 
  -3   0   1       51.83       62.50      2.01 o 
  -1   0   1     2106.78     2169.49     24.94 o 
   1   0   1       14.20       12.21      0.43 o 
   3   0   1     2911.67     3085.61     75.22 o 
   5   0   1        0.63        1.63      1.14 o 
   7   0   1      272.72      282.25      7.65 o 
   9   0   1        3.09        7.92      2.84 o 
  11   0   1       21.83       40.86      5.45 o 
 -11   1   1       44.92       38.57      2.67 o 
 -10   1   1        9.26        8.62      1.78 o 
  -9   1   1       13.25       11.42      1.77 o 
  -8   1   1       20.33       15.92      1.74 o 
  -7   1   1      271.85      298.25      4.39 o 
  -6   1   1       97.52      102.96      2.18 o 
  -5   1   1       37.26       20.75      1.34 o 
  -4   1   1      531.64      491.48      5.30 o 
  -3   1   1      744.75      863.31      6.69 o 
  -2   1   1       71.99       62.04      0.89 o 
  -1   1   1      277.81      254.48      2.54 o 
   0   1   1      904.70      682.67     15.61 o 
   1   1   1    10487.51    10063.23     58.94 o 
   2   1   1     6315.44     5578.93      2.38 o 
   3   1   1     1245.89     1340.08     11.52 o 
   4   1   1      212.00      202.61      4.62 o 
   5   1   1     1247.47     1009.36     11.35 o 
   6   1   1        0.23        1.07      2.00 o 
   7   1   1       67.88       99.72      5.28 o 
   8   1   1       16.08       22.73      4.13 o 
   9   1   1      169.06      178.84     12.20 o 
  10   1   1        0.08        4.47      4.31 o 
  11   1   1        8.89       23.51      6.14 o 
 -11   2   1        0.92        1.75      1.75 o 
 -10   2   1       51.98       57.57      3.51 o 
  -9   2   1        5.62        5.26      1.60 o 
  -8   2   1      108.50      102.78      3.98 o 
  -7   2   1       49.50       39.52      2.48 o 
  -6   2   1       61.48       63.15      2.01 o 
  -5   2   1      163.07      140.66      3.65 o 
  -4   2   1      273.54      305.91      4.78 o 
  -3   2   1       75.01       58.80      2.34 o 
  -2   2   1      509.72      423.94      1.66 o 
  -1   2   1       11.78       11.91      1.41 o 
   0   2   1     1214.05     1415.03     12.15 o 
   1   2   1      120.67      111.90      2.33 o 
   2   2   1     1220.42     1268.46      2.06 o 
   3   2   1        0.21        1.19      1.19 o 
   4   2   1     1795.33     1907.19     12.61 o 
   5   2   1       10.41       12.51      2.06 o 
   6   2   1      296.73      258.02      5.14 o 
   7   2   1      177.90      186.68      5.65 o 
   8   2   1        3.86        9.59      2.35 o 
   9   2   1        2.60        3.73      3.42 o 
  10   2   1       11.06        4.91      5.80 o 
  11   2   1        0.50        0.00      5.10 o 
 -10   3   1       35.93       31.17      3.24 o 
  -9   3   1        3.83        6.47      1.85 o 
  -8   3   1       27.83       27.22      2.81 o 
  -7   3   1       49.20       52.28      3.16 o 
  -6   3   1      111.31      124.45      4.07 o 
  -5   3   1        2.83        2.40      1.43 o 
  -4   3   1       38.74       28.50      1.98 o 
  -3   3   1     2041.30     2368.64     14.18 o 
  -2   3   1     1643.35     1626.09      3.72 o 
  -1   3   1       23.15       22.47      2.43 o 
   0   3   1      421.75      405.01      5.81 o 
   1   3   1       66.71       55.42      3.01 o 
   2   3   1     1120.15     1329.82      2.62 o 
   3   3   1       62.32       55.75      3.70 o 
   4   3   1      102.00       97.35      3.81 o 
   5   3   1      310.49      260.48      1.77 o 
   6   3   1      136.87      183.23      6.75 o 
   7   3   1       10.62        0.00      3.02 o 
   8   3   1       48.17       69.43      6.13 o 
   9   3   1       35.62       33.19      4.49 o 
  10   3   1        6.15        2.89      2.73 o 
  -9   4   1        0.00        1.89      1.89 o 
  -8   4   1       21.13       23.73      2.76 o 
  -7   4   1       17.45       12.63      2.19 o 
  -6   4   1      134.59      105.48      4.38 o 
  -5   4   1       26.38       21.14      1.52 o 
  -4   4   1       48.81       43.74      1.36 o 
  -3   4   1       67.92       76.09      3.52 o 
  -2   4   1      394.65      345.89      2.83 o 
  -1   4   1        0.39        0.38      1.92 o 
   0   4   1      649.86      779.42      7.13 o 
   1   4   1        4.18        6.29      2.22 o 
   2   4   1      426.16      321.11      2.84 o 
   3   4   1       47.85       58.72      3.76 o 
   4   4   1       59.63       62.01      4.11 o 
   5   4   1      114.41      130.86      5.36 o 
   6   4   1       91.55      113.99      6.24 o 
   7   4   1        1.07        5.18      2.74 o 
   8   4   1       11.81       13.47      4.94 o 
   9   4   1        5.17        2.94      5.16 o 
  -8   5   1       25.44       16.73      3.04 o 
  -7   5   1        0.04        0.96      1.63 o 
  -6   5   1       10.86        7.76      2.09 o 
  -5   5   1        0.80        1.20      1.57 o 
  -4   5   1       64.15       49.87      3.22 o 
  -3   5   1        1.10        1.25      2.08 o 
  -2   5   1      198.24      175.17      2.84 o 
  -1   5   1       18.90       22.30      3.20 o 
   0   5   1        3.40        1.50      2.75 o 
   1   5   1      260.27      230.00      7.13 o 
   2   5   1       40.34       36.52      2.83 o 
   3   5   1        0.16        6.14      2.76 o 
   4   5   1        4.78        9.27      2.99 o 
   5   5   1       46.76       45.35      4.47 o 
   6   5   1       13.43       10.62      3.90 o 
   7   5   1        0.00        3.77      3.18 o 
  -5   6   1        2.70        0.41      1.69 o 
  -4   6   1        1.75        1.34      1.94 o 
  -3   6   1        0.75        3.70      2.28 o 
  -2   6   1       17.06       15.63      2.74 o 
  -1   6   1       10.76       14.72      2.86 o 
   0   6   1       53.41       43.72      3.91 o 
   1   6   1        0.99        0.40      2.73 o 
   2   6   1      101.88       96.09      3.57 o 
   3   6   1        3.43        2.45      3.23 o 
   4   6   1       18.91       16.41      4.25 o 
   5   6   1        0.07        3.40      3.40 o 
 -12   0   2        6.90        7.82      1.76 o 
 -10   0   2        7.09        6.21      1.89 o 
  -8   0   2       55.05       59.48      2.94 o 
  -6   0   2        0.50        1.94      1.21 o 
  -4   0   2      302.21      300.66      4.53 o 
  -2   0   2      140.75      144.75      2.17 o 
   0   0   2       31.49       30.73      1.02 o 
   2   0   2     9915.57     9680.17      4.77 o 
   4   0   2        8.06       10.64      1.68 o 
   6   0   2        1.10        0.00      1.55 o 
   8   0   2        1.78        3.90      2.00 o 
  10   0   2        1.97        0.00      3.20 o 
 -12   1   2       11.99       12.66      1.99 o 
 -11   1   2        1.38        1.99      1.60 o 
 -10   1   2       44.80       44.17      2.76 o 
  -9   1   2      129.04      112.98      3.86 o 
  -8   1   2        7.33        1.20      1.20 o 
  -7   1   2      147.70      136.53      3.72 o 
  -6   1   2        0.01        0.78      0.88 o 
  -5   1   2      144.62      153.58      2.32 o 
  -4   1   2        8.77       14.12      1.08 o 
  -3   1   2       32.34       31.20      1.52 o 
  -2   1   2       74.32       64.08      0.61 o 
  -1   1   2     1374.37     1357.60      7.31 o 
   0   1   2     1071.03     1073.58     38.47 o 
   1   1   2     4274.80     3802.33     60.06 o 
   2   1   2     2601.53     2633.95     12.09 o 
   3   1   2      937.90      732.70      9.10 o 
   4   1   2       19.88       22.26      1.77 o 
   5   1   2      713.64      699.46      8.58 o 
   6   1   2      328.44      356.06      6.94 o 
   7   1   2       41.53       49.86      3.88 o 
   8   1   2        5.49        6.57      2.87 o 
   9   1   2        2.04        9.39      3.26 o 
  10   1   2        0.58        6.43      4.19 o 
  11   1   2        0.48        0.76      4.50 o 
 -11   2   2        5.76        6.24      2.00 o 
 -10   2   2        6.29        9.00      1.95 o 
  -9   2   2       17.56       19.60      2.09 o 
  -8   2   2       42.56       40.77      2.68 o 
  -7   2   2      267.62      224.53      5.10 o 
  -6   2   2        0.03        3.06      1.04 o 
  -5   2   2      273.99      228.56      4.46 o 
  -4   2   2      148.42      155.65      3.60 o 
  -3   2   2     2201.35     2309.56      1.07 o 
  -2   2   2     2305.51     2262.79      4.80 o 
  -1   2   2       53.59       60.84      2.37 o 
   0   2   2      298.93      311.99     13.46 o 
   1   2   2     1073.46      919.02      9.03 o 
   2   2   2        0.21        1.04      1.18 o 
   3   2   2       73.63       87.86      3.46 o 
   4   2   2       51.14       50.25      3.61 o 
   5   2   2       87.27      105.54      4.28 o 
   6   2   2       36.47       29.82      3.29 o 
   7   2   2       12.68        7.76      2.21 o 
   8   2   2        2.96        6.34      3.15 o 
   9   2   2        4.14       12.02      5.61 o 
  10   2   2       16.59       38.58      7.40 o 
 -10   3   2        2.87        5.83      2.22 o 
  -9   3   2       74.25       86.99      4.41 o 
  -8   3   2        9.76        8.47      1.98 o 
  -7   3   2       82.02       83.38      3.78 o 
  -6   3   2        9.43        8.03      1.38 o 
  -5   3   2      746.14      858.04      1.49 o 
  -4   3   2       98.29       87.56      1.38 o 
  -3   3   2       44.08       55.26      2.83 o 
  -2   3   2       25.12       21.26      1.74 o 
  -1   3   2     3849.81     4142.89     91.01 o 
   0   3   2        1.49        2.15      1.22 o 
   1   3   2      170.86      160.18      4.86 o 
   2   3   2       11.33        3.37      1.86 o 
   3   3   2     1096.08     1201.99     13.90 o 
   4   3   2      200.13      233.90      6.00 o 
   5   3   2        7.95       12.43      2.30 o 
   6   3   2       17.11       23.68      3.52 o 
   7   3   2       20.58       26.16      4.54 o 
   8   3   2        5.45        9.16      4.26 o 
   9   3   2       11.57       18.99      3.65 o 
  10   3   2        0.04        2.49      2.49 o 
  -9   4   2        7.71        8.92      2.20 o 
  -8   4   2       42.40       35.13      3.55 o 
  -7   4   2       67.22       67.14      3.95 o 
  -6   4   2        5.19        6.05      1.81 o 
  -5   4   2       84.74       61.43      1.36 o 
  -4   4   2        2.40        1.55      1.71 o 
  -3   4   2      425.95      423.42      7.81 o 
  -2   4   2       16.74       14.52      2.00 o 
  -1   4   2      295.13      349.41      7.48 o 
   0   4   2      208.15      193.53      9.80 o 
   1   4   2      675.61      670.64      9.97 o 
   2   4   2      103.06       89.93      2.96 o 
   3   4   2        1.30        1.70      2.61 o 
   4   4   2      356.20      430.65      9.27 o 
   5   4   2       39.45       54.63      4.28 o 
   6   4   2        0.07        2.47      2.47 o 
   7   4   2       21.55       32.28      4.57 o 
   8   4   2        0.27        0.98      4.06 o 
   9   4   2       17.33       10.04      4.95 o 
  -8   5   2        2.10        0.59      2.15 o 
  -7   5   2       38.26       37.04      3.31 o 
  -6   5   2        1.52        1.81      1.84 o 
  -5   5   2      175.21      151.31      1.73 o 
  -4   5   2        0.92        2.28      1.83 o 
  -3   5   2       27.75       34.22      3.36 o 
  -2   5   2        0.54        0.79      2.37 o 
  -1   5   2      363.06      389.62      9.03 o 
   0   5   2      135.92      143.00      4.21 o 
   1   5   2       48.93       41.86      4.04 o 
   2   5   2       81.51       72.89      3.15 o 
   3   5   2      338.96      407.71     10.20 o 
   4   5   2        0.38        1.27      2.79 o 
   5   5   2       16.19       32.38      3.70 o 
   6   5   2        0.25        0.25      3.16 o 
   7   5   2       48.24       49.45      5.71 o 
  -6   6   2        9.54        5.02      2.05 o 
  -5   6   2        8.81        0.30      2.05 o 
  -4   6   2        0.67        2.53      2.53 o 
  -3   6   2       63.32       60.40      2.88 o 
  -2   6   2        1.16        2.25      2.54 o 
  -1   6   2       84.01       76.38      5.23 o 
   0   6   2       10.80        9.41      2.38 o 
   1   6   2        7.65        8.40      3.43 o 
   2   6   2        0.50        0.66      3.10 o 
   3   6   2       12.53        3.05      3.58 o 
   4   6   2       21.49       15.95      4.10 o 
   5   6   2        9.33        9.42      3.94 o 
 -11   0   3      199.66      216.61      5.92 o 
  -9   0   3        7.87        5.55      1.60 o 
  -7   0   3      612.56      636.61      7.84 o 
  -5   0   3      189.96      164.72      0.60 o 
  -3   0   3     4576.64     5107.32      0.74 o 
  -1   0   3     2707.04     2847.22     39.96 o 
   1   0   3    26952.60    25809.50    165.29 o 
   3   0   3     1212.27     1253.60      9.73 o 
   5   0   3      102.60       98.86      3.84 o 
   7   0   3       21.42       31.18      2.86 o 
   9   0   3       18.56       13.48      2.82 o 
  11   0   3        7.38        0.89      3.25 o 
 -12   1   3        0.03        0.78      1.40 o 
 -11   1   3       81.25       78.50      3.70 o 
 -10   1   3       19.43       21.13      2.18 o 
  -9   1   3      210.66      228.23      5.41 o 
  -8   1   3        0.00        1.10      1.10 o 
  -7   1   3      356.78      389.34      5.93 o 
  -6   1   3      270.02      270.49      4.15 o 
  -5   1   3     1512.15     1348.20      9.45 o 
  -4   1   3      412.00      408.68      4.87 o 
  -3   1   3     1333.70     1496.86      8.67 o 
  -2   1   3      351.60      318.50      0.58 o 
  -1   1   3     4309.35     4425.56     57.02 o 
   0   1   3       92.67      113.28      7.62 o 
   1   1   3     5595.52     6348.05     79.71 o 
   2   1   3      118.52      145.51      3.50 o 
   3   1   3      718.59      799.88      8.17 o 
   4   1   3       34.95       39.89      2.97 o 
   5   1   3     1083.70     1208.51     12.50 o 
   6   1   3      242.01      276.30      6.64 o 
   7   1   3       53.67       56.64      3.62 o 
   8   1   3        0.91        1.49      2.20 o 
   9   1   3       19.61       11.67      2.93 o 
  10   1   3       10.94        5.28      3.61 o 
 -11   2   3       22.06       25.55      2.60 o 
 -10   2   3        3.23        5.01      1.76 o 
  -9   2   3        9.78       10.50      2.00 o 
  -8   2   3      144.92      152.55      4.51 o 
  -7   2   3      287.12      290.96      5.67 o 
  -6   2   3      159.99      126.29      3.58 o 
  -5   2   3       43.93       51.06      2.20 o 
  -4   2   3      117.54       96.19      1.12 o 
  -3   2   3     2105.64     2332.11      1.18 o 
  -2   2   3     1220.72     1148.32      4.61 o 
  -1   2   3       12.22       13.50      1.33 o 
   0   2   3     1155.95     1274.64     12.96 o 
   1   2   3     1588.40     1606.98     11.22 o 
   2   2   3        1.43        1.26      1.26 o 
   3   2   3       91.15       95.38      4.22 o 
   4   2   3     1872.93     1999.44     16.42 o 
   5   2   3      520.03      606.56      9.54 o 
   6   2   3      327.75      306.28      9.94 o 
   7   2   3       68.17       64.68      4.08 o 
   8   2   3      209.29      218.12     13.79 o 
   9   2   3        4.60        4.19      6.51 o 
  10   2   3        0.92        2.67      6.72 o 
 -11   3   3        3.64        2.73      1.99 o 
 -10   3   3       25.05       27.09      2.86 o 
  -9   3   3       14.52       20.93      2.51 o 
  -8   3   3        4.80        2.95      1.68 o 
  -7   3   3      122.96      141.25      4.59 o 
  -6   3   3       79.76       65.29      1.38 o 
  -5   3   3       82.52       75.85      1.38 o 
  -4   3   3      131.48      151.70      4.04 o 
  -3   3   3       21.05       31.60      2.34 o 
  -2   3   3        9.33        4.93      1.58 o 
  -1   3   3       29.52       44.64      2.92 o 
   0   3   3      498.99      643.54     16.81 o 
   1   3   3      269.38      240.34      5.96 o 
   2   3   3      814.36      790.39      3.95 o 
   3   3   3      155.24      194.13      5.71 o 
   4   3   3       81.53       83.01      4.10 o 
   5   3   3       83.51      107.64      5.03 o 
   6   3   3      477.65      535.04     10.78 o 
   7   3   3       46.84       43.76      3.14 o 
   8   3   3        0.75        4.88      4.73 o 
   9   3   3        0.51        6.07      3.70 o 
  -9   4   3       10.40        8.47      2.26 o 
  -8   4   3       24.38       26.73      2.89 o 
  -7   4   3       17.30       15.53      1.59 o 
  -6   4   3       15.08        9.16      2.02 o 
  -5   4   3        5.59        1.23      1.67 o 
  -4   4   3      135.96      177.54      5.30 o 
  -3   4   3        2.76        9.73      1.75 o 
  -2   4   3        4.03        2.12      1.74 o 
  -1   4   3       64.92       67.43      3.96 o 
   0   4   3      559.50      712.73     10.14 o 
   1   4   3       15.91       18.21      3.17 o 
   2   4   3      817.03      921.71      4.66 o 
   3   4   3      120.48      146.33      5.72 o 
   4   4   3      531.80      625.18     11.72 o 
   5   4   3       18.65       17.35      3.07 o 
   6   4   3        0.70        5.23      2.68 o 
   7   4   3        7.85        3.60      3.99 o 
   8   4   3       28.80       14.58      4.85 o 
  -8   5   3        0.98        2.53      1.84 o 
  -7   5   3        4.27        3.80      2.08 o 
  -6   5   3        6.10        6.50      2.11 o 
  -5   5   3        6.44        0.15      2.27 o 
  -4   5   3        0.43        1.09      1.94 o 
  -3   5   3        0.88        7.81      2.28 o 
  -2   5   3       81.64       67.41      3.14 o 
  -1   5   3       51.28       56.28      4.32 o 
   0   5   3       98.94       94.98     59.09 o 
   1   5   3       34.77       29.45      3.59 o 
   2   5   3        0.56        0.41      2.76 o 
   3   5   3      124.94      127.23      7.43 o 
   4   5   3       13.07       12.21      2.82 o 
   5   5   3        0.27        1.13      3.08 o 
   6   5   3        1.47        1.22      3.37 o 
   7   5   3        5.73       10.90      3.54 o 
  -6   6   3        4.73        4.68      2.09 o 
  -5   6   3        0.48        1.62      2.26 o 
  -4   6   3       12.67        9.12      2.71 o 
  -3   6   3       44.15       45.38      3.20 o 
  -2   6   3        2.94        5.64      2.74 o 
  -1   6   3       23.84       24.25      3.74 o 
   0   6   3       51.87       64.13      3.55 o 
   1   6   3        9.43       13.45      3.31 o 
   2   6   3        0.02        3.39      3.39 o 
   3   6   3       37.32       34.67      3.29 o 
   4   6   3        3.34        7.03      3.34 o 
 -12   0   4       22.53       24.45      1.98 o 
 -10   0   4      202.41      249.74      5.79 o 
  -8   0   4      458.32      509.89      6.99 o 
  -6   0   4      587.42      524.28      6.17 o 
  -4   0   4     5650.59     4959.32     66.63 o 
  -2   0   4     1748.61     1763.40     28.16 o 
   0   0   4     3878.94     4730.33     59.47 o 
   2   0   4      876.26      952.67      6.37 o 
   4   0   4     1847.11     2245.69     15.99 o 
   6   0   4      716.05      708.02     10.58 o 
   8   0   4      389.25      394.66      9.42 o 
  10   0   4       10.94        5.67      2.71 o 
 -12   1   4        0.43        0.33      1.20 o 
 -11   1   4        8.07        5.75      1.79 o 
 -10   1   4      125.00      135.72      4.37 o 
  -9   1   4       38.27       47.13      2.79 o 
  -8   1   4        0.72        0.38      1.25 o 
  -7   1   4       14.39       20.14      1.75 o 
  -6   1   4      896.11      908.60      1.20 o 
  -5   1   4       20.30       20.21      1.49 o 
  -4   1   4      265.75      249.37      3.84 o 
  -3   1   4        0.66        0.60      0.60 o 
  -2   1   4     3324.02     2668.50     46.23 o 
  -1   1   4      280.73      337.63      4.06 o 
   0   1   4       86.39       82.34      6.81 o 
   1   1   4      551.64      538.38      7.19 o 
   2   1   4     5025.44     5041.62     85.08 o 
   3   1   4     1591.51     1661.23     12.25 o 
   4   1   4       24.97       27.18      3.03 o 
   5   1   4       21.64       19.86      3.17 o 
   6   1   4      589.27      669.98     11.04 o 
   7   1   4      161.08      151.15      5.93 o 
   8   1   4        0.27        1.81      2.46 o 
   9   1   4       14.80        5.89      3.02 o 
  10   1   4       72.83       49.64      4.76 o 
 -11   2   4       18.46       21.16      2.16 o 
 -10   2   4       31.55       30.88      2.57 o 
  -9   2   4      183.60      207.78      5.45 o 
  -8   2   4      402.46      444.29      7.39 o 
  -7   2   4      120.73      136.38      3.97 o 
  -6   2   4      354.62      365.31      5.52 o 
  -5   2   4        3.29        2.28      1.11 o 
  -4   2   4      919.08      967.21      8.04 o 
  -3   2   4       14.43       16.17      1.34 o 
  -2   2   4     1286.50     1188.69      6.45 o 
  -1   2   4      503.61      500.55      6.68 o 
   0   2   4      103.78      100.38      2.89 o 
   1   2   4       89.42       81.85      2.81 o 
   2   2   4     1675.41     1383.60     10.98 o 
   3   2   4      741.78      743.82      8.87 o 
   4   2   4      908.69     1125.85     12.16 o 
   5   2   4      118.87      121.07      4.91 o 
   6   2   4       20.01       12.96      3.55 o 
   7   2   4        9.58        8.29      2.78 o 
   8   2   4      164.78      166.40      7.71 o 
   9   2   4       18.77       22.78      5.07 o 
  10   2   4        5.81        8.16      4.42 o 
 -11   3   4        9.74       13.17      2.34 o 
 -10   3   4        5.64        5.21      2.14 o 
  -9   3   4        1.96        0.65      1.53 o 
  -8   3   4        0.84        0.13      1.66 o 
  -7   3   4       64.88       71.69      3.25 o 
  -6   3   4       52.53       42.61      1.46 o 
  -5   3   4       21.37       18.52      1.14 o 
  -4   3   4       74.91       67.72      3.76 o 
  -3   3   4       54.72       62.29      2.91 o 
  -2   3   4      713.17      645.83      1.71 o 
  -1   3   4       80.20       84.36      3.49 o 
   0   3   4        0.59        0.29      1.16 o 
   1   3   4       17.92       25.35      2.38 o 
   2   3   4       26.43       24.40      2.01 o 
   3   3   4       21.79       29.23      2.94 o 
   4   3   4      139.81      125.31      1.93 o 
   5   3   4       18.70       16.90      3.07 o 
   6   3   4       45.18       46.49      3.87 o 
   7   3   4        1.09        0.58      2.79 o 
   8   3   4       12.56        5.59      4.35 o 
   9   3   4        3.74       11.75      5.90 o 
  -9   4   4        1.36        0.32      2.36 o 
  -8   4   4        0.22        0.58      1.81 o 
  -7   4   4        8.30        9.64      2.13 o 
  -6   4   4       81.31       68.42      1.70 o 
  -5   4   4       85.38       87.84      3.83 o 
  -4   4   4        5.65        8.46      1.99 o 
  -3   4   4        1.52        2.94      1.70 o 
  -2   4   4       34.25       29.42      2.41 o 
  -1   4   4       93.63      128.33      5.03 o 
   0   4   4       11.76       19.57      3.05 o 
   1   4   4       93.52       94.60      4.67 o 
   2   4   4       58.03       46.84      2.83 o 
   3   4   4       56.82       60.04      4.49 o 
   4   4   4       46.12       55.33      4.47 o 
   5   4   4       11.70       10.22      2.94 o 
   6   4   4       39.14       35.24      4.14 o 
   7   4   4        2.88        5.98      3.04 o 
   8   4   4        7.18        6.76      3.23 o 
  -8   5   4        5.61        4.48      1.78 o 
  -7   5   4        7.72        7.54      2.53 o 
  -6   5   4       62.15       48.38      2.13 o 
  -5   5   4       29.58       20.29      2.31 o 
  -4   5   4        3.74        3.67      2.55 o 
  -3   5   4        4.54        1.56      2.83 o 
  -2   5   4        9.57        4.65      2.62 o 
  -1   5   4       18.93       12.73      3.43 o 
   0   5   4       10.85       17.51      2.51 o 
   1   5   4       50.20       53.34      4.45 o 
   2   5   4       21.35       19.75      2.95 o 
   3   5   4       12.67       17.12      3.23 o 
   4   5   4        0.10        0.46      2.99 o 
   5   5   4        2.30        2.53      3.17 o 
   6   5   4       81.81       53.76      5.68 o 
  -5   6   4        0.14        5.00      2.12 o 
  -4   6   4       11.58       16.84      2.71 o 
  -3   6   4        0.64        2.68      2.81 o 
  -2   6   4        0.15        1.08      2.97 o 
  -1   6   4        2.35        0.22      3.26 o 
   0   6   4       18.71       19.20      3.28 o 
   1   6   4        4.97        7.88      3.22 o 
   2   6   4        2.55        8.08      2.59 o 
   3   6   4        3.48        2.24      2.90 o 
   4   6   4        8.75        4.78      3.71 o 
 -11   0   5        2.84        1.21      1.31 o 
  -9   0   5       42.32       54.51      2.51 o 
  -7   0   5       52.04       42.31      0.86 o 
  -5   0   5       66.65       75.97      3.01 o 
  -3   0   5       47.45       31.91      1.32 o 
  -1   0   5     1775.50     1751.02      0.69 o 
   1   0   5      192.71      226.11      4.54 o 
   3   0   5      811.60      842.56     12.49 o 
   5   0   5      222.12      157.25      2.44 o 
   7   0   5       29.98       25.08      4.17 o 
   9   0   5        5.52        0.97      3.24 o 
 -12   1   5        0.08        2.85      1.01 o 
 -11   1   5        8.40        8.34      1.58 o 
 -10   1   5        0.57        1.63      1.63 o 
  -9   1   5      229.08      261.23      5.62 o 
  -8   1   5      340.87      281.95      1.23 o 
  -7   1   5      139.64      117.71      3.40 o 
  -6   1   5      131.37      139.12      3.51 o 
  -5   1   5      568.85      578.00      6.18 o 
  -4   1   5        4.63        0.50      0.65 o 
  -3   1   5     1275.82     1625.68      0.72 o 
  -2   1   5       25.09       20.14      0.69 o 
  -1   1   5     1240.36     1456.55      9.03 o 
   0   1   5        2.71        0.76      0.84 o 
   1   1   5      421.71      382.55      5.79 o 
   2   1   5      273.66      259.06      5.13 o 
   3   1   5     1912.86     2074.56     14.72 o 
   4   1   5       84.26      101.47      4.31 o 
   5   1   5       99.86       80.54      5.27 o 
   6   1   5      223.57      213.88      8.35 o 
   7   1   5      272.12      325.61      9.91 o 
   8   1   5       26.77       23.38      4.27 o 
   9   1   5        8.80        7.73      2.98 o 
  10   1   5        0.00        2.22      2.64 o 
 -11   2   5        0.73        3.16      1.06 o 
 -10   2   5       37.41       38.12      2.64 o 
  -9   2   5        5.60        7.97      1.74 o 
  -8   2   5        3.00        7.79      1.73 o 
  -7   2   5        0.10        1.48      1.48 o 
  -6   2   5      411.42      364.99      5.64 o 
  -5   2   5      163.65      146.37      3.52 o 
  -4   2   5       45.49       55.04      2.12 o 
  -3   2   5       67.17       54.90      0.98 o 
  -2   2   5      257.60      259.24      2.99 o 
  -1   2   5      951.41     1132.35      8.88 o 
   0   2   5      245.81      239.64      4.82 o 
   1   2   5        1.03        5.24      1.46 o 
   2   2   5      271.12      281.52      5.86 o 
   3   2   5       11.24       12.25      2.19 o 
   4   2   5       92.47      102.72      5.00 o 
   5   2   5       17.05        9.77      3.61 o 
   6   2   5       18.23       11.35      2.96 o 
   7   2   5       11.64        6.90      3.18 o 
   8   2   5        1.26        2.37      4.12 o 
   9   2   5       17.65       14.59      3.28 o 
 -11   3   5        0.07        0.84      1.59 o 
 -10   3   5        1.74        1.10      1.90 o 
  -9   3   5        5.19        5.00      1.87 o 
  -8   3   5       73.07       83.34      3.72 o 
  -7   3   5      195.20      215.10      5.54 o 
  -6   3   5       66.51       52.80      1.37 o 
  -5   3   5       30.45       21.93      1.33 o 
  -4   3   5      458.11      526.78      7.27 o 
  -3   3   5       79.17       85.38      3.39 o 
  -2   3   5       11.19        8.34      1.48 o 
  -1   3   5       31.78       33.62      2.39 o 
   0   3   5     1187.60     1464.20      9.51 o 
   1   3   5      102.95       93.94      4.03 o 
   2   3   5       18.23        8.56      2.26 o 
   3   3   5      356.36      415.63      8.16 o 
   4   3   5      164.28      133.35      2.18 o 
   5   3   5      138.42      130.40      5.53 o 
   6   3   5       39.75       30.02      3.95 o 
   7   3   5        0.87        2.65      2.51 o 
   8   3   5        5.31        2.07      2.50 o 
   9   3   5       14.08        5.27      4.06 o 
  -9   4   5       12.77       19.11      2.61 o 
  -8   4   5       11.61       16.35      2.58 o 
  -7   4   5       48.61       44.15      3.06 o 
  -6   4   5      157.43      151.55      1.76 o 
  -5   4   5        4.48        5.26      1.84 o 
  -4   4   5        9.16       16.11      2.66 o 
  -3   4   5       21.51       34.41      3.10 o 
  -2   4   5      569.87      450.11      6.69 o 
  -1   4   5       18.42       28.10      3.17 o 
   0   4   5       16.76       14.53      1.78 o 
   1   4   5       62.37       57.74      4.30 o 
   2   4   5       57.92       53.98      2.89 o 
   3   4   5      119.07      139.47      5.97 o 
   4   4   5      203.54      206.08      7.06 o 
   5   4   5       83.47       76.33      5.13 o 
   6   4   5        2.39        0.39      2.83 o 
   7   4   5        4.28        0.20      2.70 o 
   8   4   5        6.17        0.41      2.82 o 
  -8   5   5       21.05       20.49      2.74 o 
  -7   5   5        1.84        1.31      2.06 o 
  -6   5   5       16.46       14.72      2.02 o 
  -5   5   5        0.29        2.47      2.47 o 
  -4   5   5      187.39      236.24      7.48 o 
  -3   5   5        2.68        4.43      3.00 o 
  -2   5   5        1.09        0.40      2.68 o 
  -1   5   5        0.17        0.40      3.06 o 
   0   5   5      187.02      229.95      5.65 o 
   1   5   5        1.87        3.89      2.90 o 
   2   5   5        7.27        1.70      2.76 o 
   3   5   5       53.20       44.20      4.84 o 
   4   5   5       51.86       58.02      5.19 o 
   5   5   5       12.43       12.23      3.34 o 
   6   5   5        0.00        1.79      3.05 o 
  -5   6   5        0.65        0.20      2.60 o 
  -4   6   5       17.99       16.26      3.72 o 
  -3   6   5        2.42        2.19      3.05 o 
  -2   6   5       57.02       53.97      3.89 o 
  -1   6   5        3.12        5.41      3.04 o 
   0   6   5        0.01        0.12      2.52 o 
   1   6   5       59.27       59.90      5.55 o 
   2   6   5        4.48        2.00      2.90 o 
   3   6   5        0.61        2.26      3.41 o 
 -12   0   6       23.67       18.33      1.54 o 
 -10   0   6        0.04        0.16      0.95 o 
  -8   0   6       16.30       18.20      1.51 o 
  -6   0   6        0.03        0.39      0.78 o 
  -4   0   6        2.35        1.58      0.85 o 
  -2   0   6      170.64      231.65      3.87 o 
   0   0   6        0.68        1.86      0.97 o 
   2   0   6      217.90      196.84      5.36 o 
   4   0   6      129.71      141.81      5.98 o 
   6   0   6      119.52      134.32      6.97 o 
   8   0   6      205.86      185.28      8.60 o 
 -12   1   6        6.54        5.49      1.21 o 
 -11   1   6        0.41        2.22      1.24 o 
 -10   1   6      125.59      138.44      4.17 o 
  -9   1   6       19.43       13.91      1.65 o 
  -8   1   6       42.73       43.99      2.35 o 
  -7   1   6        1.74        1.02      1.02 o 
  -6   1   6      249.31      202.97      0.94 o 
  -5   1   6     1213.11     1228.39      8.94 o 
  -4   1   6      291.48      297.62      4.17 o 
  -3   1   6      249.84      263.51      3.82 o 
  -2   1   6      108.38       86.33      2.43 o 
  -1   1   6      255.69      265.26      4.44 o 
   0   1   6       10.51       14.14      8.87 o 
   1   1   6      227.06      262.33      5.11 o 
   2   1   6      870.00      836.10      9.52 o 
   3   1   6      454.31      499.43      8.13 o 
   4   1   6        8.08        5.95      2.32 o 
   5   1   6       10.12        6.59      3.32 o 
   6   1   6       42.43       40.69      5.59 o 
   7   1   6       52.39       47.25      7.36 o 
   8   1   6        1.03        4.63      3.93 o 
   9   1   6       18.21       13.87      4.12 o 
 -11   2   6       14.63       16.98      1.80 o 
 -10   2   6        0.85        2.13      1.46 o 
  -9   2   6        0.06        0.60      1.23 o 
  -8   2   6        1.37        5.30      1.63 o 
  -7   2   6      867.75      908.90      9.31 o 
  -6   2   6      143.25      151.81      0.96 o 
  -5   2   6        1.90        4.03      1.08 o 
  -4   2   6       47.00       49.20      2.35 o 
  -3   2   6     1063.79     1083.76      0.94 o 
  -2   2   6        5.67        3.91      0.99 o 
  -1   2   6       14.58       16.73      1.58 o 
   0   2   6        0.30        1.01      1.00 o 
   1   2   6      845.13      920.68      9.89 o 
   2   2   6       15.24       25.27      2.51 o 
   3   2   6      153.94      176.17      6.07 o 
   4   2   6      276.27      373.49      9.54 o 
   5   2   6      547.12      496.17      8.93 o 
   6   2   6       57.81       49.31      3.34 o 
   7   2   6        3.06        7.53      3.03 o 
   8   2   6       26.04       44.18      7.24 o 
   9   2   6       41.96       59.82      7.88 o 
 -10   3   6        3.38        5.66      1.69 o 
  -9   3   6      208.35      243.01      6.37 o 
  -8   3   6       57.07       58.64      3.21 o 
  -7   3   6       74.33       83.24      3.55 o 
  -6   3   6       35.77       29.79      1.24 o 
  -5   3   6      965.14     1011.72     10.10 o 
  -4   3   6        1.00        0.70      1.70 o 
  -3   3   6        2.14        2.86      1.55 o 
  -2   3   6       10.23        7.95      1.69 o 
  -1   3   6      985.61     1038.31     10.64 o 
   0   3   6       14.20       17.26      2.77 o 
   1   3   6        4.80        8.39      1.87 o 
   2   3   6      151.80      122.23      4.95 o 
   3   3   6      525.78      557.19     10.13 o 
   4   3   6       79.06       91.54      5.13 o 
   5   3   6      188.87      171.90      7.65 o 
   6   3   6       74.04       73.12      6.16 o 
   7   3   6      218.47      272.54     12.60 o 
   8   3   6        0.28        1.23      5.01 o 
  -9   4   6        9.73        1.80      1.80 o 
  -8   4   6       37.01       31.56      3.06 o 
  -7   4   6       86.40       70.16      1.95 o 
  -6   4   6       40.32       31.30      1.58 o 
  -5   4   6        0.28        0.99      1.86 o 
  -4   4   6        2.35        1.47      2.38 o 
  -3   4   6      455.18      411.33      9.99 o 
  -2   4   6        0.12        1.50      2.25 o 
  -1   4   6        5.11        0.47      2.78 o 
   0   4   6        7.58        7.63      1.94 o 
   1   4   6      759.12      800.70     11.85 o 
   2   4   6        0.05        1.20      2.44 o 
   3   4   6      134.05      144.80      6.13 o 
   4   4   6       15.09       20.49      3.33 o 
   5   4   6      252.37      243.65      8.22 o 
   6   4   6        0.20        2.53      2.96 o 
   7   4   6        7.44        5.65      3.03 o 
  -8   5   6       15.36       14.28      1.89 o 
  -7   5   6        7.93        5.24      2.05 o 
  -6   5   6        0.08        2.48      2.48 o 
  -5   5   6       90.43      100.29      5.59 o 
  -4   5   6       25.14       23.91      3.60 o 
  -3   5   6       16.94       24.87      3.37 o 
  -2   5   6       11.96        6.38      3.18 o 
  -1   5   6      238.80      303.53      9.06 o 
   0   5   6        1.87        0.58      2.25 o 
   1   5   6        4.55        2.12      3.01 o 
   2   5   6        0.89        3.11      3.11 o 
   3   5   6       56.04       60.33      5.17 o 
   4   5   6        0.37        1.58      3.26 o 
   5   5   6        0.08        2.89      2.89 o 
  -5   6   6        8.86       10.22      3.19 o 
  -4   6   6        0.00        3.18      3.18 o 
  -3   6   6        8.98        6.77      3.22 o 
  -2   6   6        6.69        1.91      3.20 o 
  -1   6   6        1.05        3.22      3.69 o 
   0   6   6       18.42       24.69      3.05 o 
   1   6   6       31.48       36.22      5.06 o 
   2   6   6        0.22        0.51      3.54 o 
   3   6   6       11.66        4.30      3.51 o 
 -11   0   7       89.71       79.70      0.84 o 
  -9   0   7      320.34      332.99      5.22 o 
  -7   0   7      414.61      410.07      5.58 o 
  -5   0   7     1516.62     1612.63      1.15 o 
  -3   0   7     7510.26     6438.49     82.30 o 
  -1   0   7     2895.29     2378.94      1.27 o 
   1   0   7     1189.15     1505.99     13.10 o 
   3   0   7      948.53      982.35     15.59 o 
   5   0   7      255.25      258.53      4.20 o 
   7   0   7      237.02      264.36     11.68 o 
   9   0   7       68.48       58.03      6.27 o 
 -12   1   7        0.04        0.68      0.95 o 
 -11   1   7       16.68       17.57      1.64 o 
 -10   1   7       24.75       20.80      1.80 o 
  -9   1   7       43.41       51.93      2.55 o 
  -8   1   7        5.47        7.25      1.34 o 
  -7   1   7      303.79      274.93      4.95 o 
  -6   1   7       31.10       25.28      0.86 o 
  -5   1   7      418.90      393.04      5.16 o 
  -4   1   7      149.86      140.12      3.17 o 
  -3   1   7     1773.77     1666.01     10.16 o 
  -2   1   7      229.60      220.18      1.15 o 
  -1   1   7      745.30      651.92      8.68 o 
   0   1   7       80.89      103.16     65.97 o 
   1   1   7      339.74      304.81      6.01 o 
   2   1   7        4.25        5.45      1.78 o 
   3   1   7      122.47      115.81      4.81 o 
   4   1   7       93.23       92.16      4.87 o 
   5   1   7      129.04      120.77      3.67 o 
   6   1   7        0.82        2.44      4.99 o 
   7   1   7       13.66       15.37      6.27 o 
   8   1   7       44.94       61.59      7.63 o 
   9   1   7        7.04        3.08      5.84 o 
 -11   2   7        6.92        7.77      1.25 o 
 -10   2   7        7.87        8.37      1.55 o 
  -9   2   7      126.27      128.66      3.99 o 
  -8   2   7       36.86       45.58      2.45 o 
  -7   2   7      801.78      862.18      9.08 o 
  -6   2   7        2.61        1.30      1.30 o 
  -5   2   7      451.68      330.83      1.09 o 
  -4   2   7      408.94      344.07      5.19 o 
  -3   2   7      247.18      238.96      4.69 o 
  -2   2   7        8.23       10.85      1.54 o 
  -1   2   7      437.34      450.55      6.48 o 
   0   2   7      108.03       95.57      4.73 o 
   1   2   7      113.68      110.90      4.18 o 
   2   2   7        1.52        1.21      1.91 o 
   3   2   7      646.74      683.60      3.59 o 
   4   2   7       25.17       36.84      4.48 o 
   5   2   7      355.12      323.52      7.55 o 
   6   2   7        0.04        4.37      2.69 o 
   7   2   7       26.15       21.24      4.33 o 
   8   2   7       20.32       34.01      6.60 o 
 -10   3   7        0.13        0.59      1.55 o 
  -9   3   7        1.17        0.70      1.73 o 
  -8   3   7       15.88       22.63      2.04 o 
  -7   3   7        4.62        0.21      1.55 o 
  -6   3   7        5.72        2.79      1.85 o 
  -5   3   7       50.47       60.48      3.32 o 
  -4   3   7        3.15        4.82      1.70 o 
  -3   3   7      126.40      117.87      1.51 o 
  -2   3   7      125.22      102.80      4.00 o 
  -1   3   7        1.05        2.32      2.32 o 
   0   3   7        9.11        5.40      7.68 o 
   1   3   7       22.51       20.62      2.41 o 
   2   3   7      222.91      201.23      6.56 o 
   3   3   7       19.84       18.59      3.55 o 
   4   3   7       49.76       42.57      3.06 o 
   5   3   7      131.25      120.95      8.16 o 
   6   3   7       12.50       19.79      5.74 o 
   7   3   7        2.90        1.49      6.80 o 
   8   3   7        3.11        1.12      7.96 o 
  -9   4   7        5.42        7.18      1.83 o 
  -8   4   7       27.30       34.18      2.89 o 
  -7   4   7        4.77        1.45      1.88 o 
  -6   4   7       26.17       20.69      1.89 o 
  -5   4   7        0.05        3.03      1.87 o 
  -4   4   7       54.43       53.06      3.70 o 
  -3   4   7        2.28        2.12      2.12 o 
  -2   4   7       13.58       14.91      2.80 o 
  -1   4   7       11.65       13.45      2.90 o 
   0   4   7      213.56      218.02      4.88 o 
   1   4   7       21.42       21.23      3.70 o 
   2   4   7        6.70        8.49      2.70 o 
   3   4   7        2.15        4.62      2.51 o 
   4   4   7        2.76        3.28      3.32 o 
   5   4   7        0.02        1.20      3.28 o 
   6   4   7       25.82       18.64      4.21 o 
  -7   5   7       15.10       13.98      2.35 o 
  -6   5   7        5.26        4.48      2.89 o 
  -5   5   7       94.04      105.52      5.90 o 
  -4   5   7       18.58       24.39      3.93 o 
  -3   5   7       33.73       47.17      4.39 o 
  -2   5   7       18.57       13.21      3.77 o 
  -1   5   7       16.29       20.03      4.07 o 
   0   5   7        6.79        5.04      2.17 o 
   1   5   7       27.34       34.47      4.21 o 
   2   5   7       42.86       38.21      3.30 o 
   3   5   7       15.07       13.52      3.77 o 
   4   5   7        5.78        5.41      3.03 o 
   5   5   7        0.09        2.56      3.07 o 
  -4   6   7       32.94       33.22      4.30 o 
  -3   6   7        1.17        3.67      3.67 o 
  -2   6   7        8.57        6.54      3.50 o 
  -1   6   7        9.86        3.08      3.63 o 
   0   6   7        7.15        0.63      2.89 o 
   1   6   7        8.44        9.66      4.47 o 
   2   6   7       10.72        2.05      3.60 o 
 -12   0   8        7.27        7.00      0.90 o 
 -10   0   8      106.13       94.36      2.92 o 
  -8   0   8        8.57        3.36      1.17 o 
  -6   0   8      838.94      796.43      7.93 o 
  -4   0   8      119.36      123.64      3.85 o 
  -2   0   8      754.22      752.64      7.88 o 
   0   0   8      862.36      961.35      7.37 o 
   2   0   8      205.75      153.22      5.59 o 
   4   0   8        7.02       15.18      4.06 o 
   6   0   8      281.29      273.92     11.65 o 
   8   0   8        8.91       13.67      5.96 o 
 -11   1   8        0.93        0.54      0.91 o 
 -10   1   8       42.94       42.37      2.22 o 
  -9   1   8        1.80        4.95      1.12 o 
  -8   1   8      385.02      399.42      5.86 o 
  -7   1   8      124.66      130.83      3.57 o 
  -6   1   8      101.92       84.56      2.75 o 
  -5   1   8        3.72        0.54      0.96 o 
  -4   1   8      674.25      676.29      0.91 o 
  -3   1   8        2.11        3.83      1.13 o 
  -2   1   8     1152.41     1157.08      9.68 o 
  -1   1   8      274.70      203.70      6.25 o 
   0   1   8      756.30      681.01    395.26 o 
   1   1   8       20.65       24.44      2.35 o 
   2   1   8      356.33      351.67      7.53 o 
   3   1   8       12.61       15.30      2.56 o 
   4   1   8      379.90      435.40     10.20 o 
   5   1   8        5.14        1.97      4.00 o 
   6   1   8       57.78       38.66      6.22 o 
   7   1   8        0.80       16.17      5.59 o 
   8   1   8       38.63       34.91      8.55 o 
 -11   2   8        5.23        3.38      0.95 o 
 -10   2   8       22.93       22.38      1.83 o 
  -9   2   8       27.28       23.20      1.98 o 
  -8   2   8        2.75        1.70      1.24 o 
  -7   2   8        8.21        9.72      1.73 o 
  -6   2   8      237.87      190.35      1.30 o 
  -5   2   8      171.45      155.04      1.24 o 
  -4   2   8        2.56        0.09      1.26 o 
  -3   2   8       34.82       39.39      2.30 o 
  -2   2   8      913.19      971.38      9.59 o 
  -1   2   8       78.75       63.48      2.00 o 
   0   2   8       48.52       59.66      4.60 o 
   1   2   8        0.70        0.29      1.89 o 
   2   2   8      144.68      145.70      5.72 o 
   3   2   8       43.54       31.99      2.86 o 
   4   2   8        9.80       12.39      3.32 o 
   5   2   8       15.58        4.05      4.05 o 
   6   2   8        1.62        3.19      3.45 o 
   7   2   8       12.41       13.58      4.14 o 
   8   2   8        6.67        3.34      5.50 o 
 -10   3   8        0.63        1.11      1.21 o 
  -9   3   8        0.09        1.79      1.51 o 
  -8   3   8       55.11       62.03      3.28 o 
  -7   3   8        0.68        1.56      1.56 o 
  -6   3   8      518.09      588.21      8.35 o 
  -5   3   8      122.39      132.53      4.67 o 
  -4   3   8       42.11       49.84      3.14 o 
  -3   3   8       50.40       61.86      3.20 o 
  -2   3   8        9.76       10.10      2.04 o 
  -1   3   8        1.13        0.00      1.95 o 
   0   3   8       75.98       89.53      3.01 o 
   1   3   8       39.45       45.93      3.66 o 
   2   3   8       41.84       46.19      4.08 o 
   3   3   8        0.07        1.66      2.91 o 
   4   3   8      241.33      310.27     11.14 o 
   5   3   8        4.85       11.32      4.75 o 
   6   3   8       90.45       97.27      9.38 o 
   7   3   8       43.83       35.28      8.60 o 
  -9   4   8        2.19        0.78      1.63 o 
  -8   4   8        5.04        5.82      1.92 o 
  -7   4   8       27.53       21.87      1.94 o 
  -6   4   8        0.02        0.17      2.06 o 
  -5   4   8      105.74      123.83      5.27 o 
  -4   4   8        1.55        4.70      2.55 o 
  -3   4   8       28.82       32.66      3.41 o 
  -2   4   8        1.44        0.34      2.54 o 
  -1   4   8      131.78      122.14      2.66 o 
   0   4   8        4.57        4.82      2.16 o 
   1   4   8        0.04        2.45      2.88 o 
   2   4   8        8.90        6.39      2.88 o 
   3   4   8       11.53       15.40      3.39 o 
   4   4   8        0.72        4.92      3.24 o 
   5   4   8       44.20       41.36      4.94 o 
   6   4   8        0.22        2.98      4.09 o 
  -7   5   8        0.03        1.08      2.22 o 
  -6   5   8        0.19        1.01      2.78 o 
  -5   5   8        1.20        1.48      2.90 o 
  -4   5   8        4.54        7.29      3.50 o 
  -3   5   8        0.38        2.82      3.03 o 
  -2   5   8       17.46       17.72      3.41 o 
  -1   5   8        5.21        5.58      2.70 o 
   0   5   8        5.73       10.04      2.40 o 
   1   5   8        0.17        0.69      3.15 o 
   2   5   8        5.74        5.74      2.88 o 
   3   5   8        3.99        7.62      3.24 o 
   4   5   8        5.77        7.24      3.55 o 
  -3   6   8       31.04       20.57      4.33 o 
  -2   6   8        0.77        0.26      2.85 o 
  -1   6   8        1.08        2.38      3.67 o 
   0   6   8        0.73        0.93      3.58 o 
 -11   0   9        1.02        0.40      0.82 o 
  -9   0   9      198.62      183.57      4.42 o 
  -7   0   9       40.79       43.48      2.30 o 
  -5   0   9       33.03       38.38      2.16 o 
  -3   0   9      647.39      690.72      7.79 o 
  -1   0   9      393.18      324.32      2.72 o 
   1   0   9      853.94      674.18      2.64 o 
   3   0   9      281.66      351.04      9.92 o 
   5   0   9       12.81        5.95      5.10 o 
   7   0   9       15.27       22.48      8.22 o 
 -11   1   9        1.83        1.25      0.78 o 
 -10   1   9        7.58        6.80      1.16 o 
  -9   1   9        1.74        1.18      1.01 o 
  -8   1   9       98.17       85.30      3.07 o 
  -7   1   9        1.17        1.09      1.09 o 
  -6   1   9        9.56        6.55      1.28 o 
  -5   1   9      446.56      385.20      5.47 o 
  -4   1   9      213.48      179.56      4.16 o 
  -3   1   9       28.71       42.48      2.35 o 
  -2   1   9      641.07      649.89      1.32 o 
  -1   1   9     1206.16     1340.46      2.04 o 
   0   1   9        0.07        1.27      1.27 o 
   1   1   9       52.72       38.65      3.35 o 
   2   1   9       17.80       25.12      3.27 o 
   3   1   9       68.77       81.76      4.81 o 
   4   1   9       76.58       87.64      5.85 o 
   5   1   9       10.72        8.35      4.37 o 
   6   1   9        2.62        4.57      5.17 o 
   7   1   9       36.25       48.88      7.77 o 
   8   1   9        2.25        7.79      7.79 o 
 -11   2   9        3.10        0.72      0.94 o 
 -10   2   9       41.59       38.91      2.25 o 
  -9   2   9        5.34        3.92      1.24 o 
  -8   2   9       28.29       28.05      1.97 o 
  -7   2   9       39.73       33.77      2.16 o 
  -6   2   9      338.15      327.15      1.63 o 
  -5   2   9      720.08      653.64      1.61 o 
  -4   2   9      444.63      464.26      6.79 o 
  -3   2   9       48.42       41.81      2.66 o 
  -2   2   9      101.30       91.52      3.69 o 
  -1   2   9       43.02       29.44      2.74 o 
   0   2   9       57.46       63.98      2.67 o 
   1   2   9       61.20       69.07      4.20 o 
   2   2   9       58.52       65.77      4.60 o 
   3   2   9        4.58        3.37      3.37 o 
   4   2   9       13.41        7.71      4.03 o 
   5   2   9      135.79      128.56      6.17 o 
   6   2   9        0.16        3.38      3.73 o 
   7   2   9       72.82       60.45      6.39 o 
 -10   3   9       14.46       10.51      1.56 o 
  -9   3   9        5.79        4.83      1.58 o 
  -8   3   9      170.71      173.82      5.00 o 
  -7   3   9       21.78       16.94      1.47 o 
  -6   3   9      341.77      291.13      2.16 o 
  -5   3   9       12.88       12.15      2.64 o 
  -4   3   9      607.04      681.63      9.51 o 
  -3   3   9       37.92       30.43      1.63 o 
  -2   3   9       49.75       50.31      4.01 o 
  -1   3   9       49.30       46.54      3.53 o 
   0   3   9      289.60      194.02    121.48 o 
   1   3   9       11.43       13.00      3.00 o 
   2   3   9       20.08       26.56      4.34 o 
   3   3   9        0.01        1.39      3.79 o 
   4   3   9        6.21        8.68      4.98 o 
   5   3   9        0.71        0.00      5.51 o 
   6   3   9       79.08       81.11      9.56 o 
  -9   4   9        1.43        0.52      1.64 o 
  -8   4   9       16.40       16.36      2.25 o 
  -7   4   9        8.96       12.47      2.28 o 
  -6   4   9       41.05       52.68      4.07 o 
  -5   4   9       27.84       30.33      3.51 o 
  -4   4   9       35.48       46.52      3.88 o 
  -3   4   9       38.09       33.60      3.75 o 
  -2   4   9      109.38      133.76      5.87 o 
  -1   4   9       24.93       21.37      3.36 o 
   0   4   9      110.22      131.23      5.19 o 
   1   4   9        8.73        9.43      3.21 o 
   2   4   9       51.04       35.24      4.54 o 
   3   4   9       38.53       40.78      4.95 o 
   4   4   9        1.46        1.55      4.65 o 
   5   4   9        0.96        0.35      4.61 o 
  -7   5   9        0.97        8.62      2.60 o 
  -6   5   9       17.64       22.89      3.49 o 
  -5   5   9        0.08        0.65      2.81 o 
  -4   5   9      100.85      118.74      6.46 o 
  -3   5   9       12.86       21.24      4.06 o 
  -2   5   9       15.66        3.42      3.27 o 
  -1   5   9       61.84       67.91      5.72 o 
   0   5   9       64.51       68.31      3.73 o 
   1   5   9        7.87       14.89      3.27 o 
   2   5   9       11.71        6.55      4.21 o 
   3   5   9        4.76        4.98      3.81 o 
 -10   0  10       25.01       30.17      1.99 o 
  -8   0  10       95.98       88.44      4.33 o 
  -6   0  10       56.73       64.33      3.01 o 
  -4   0  10      249.63      280.77      5.70 o 
  -2   0  10      501.53      485.77      1.80 o 
   0   0  10      398.77      408.68      9.82 o 
   2   0  10       76.87       70.63      5.40 o 
   4   0  10        9.95       10.49      4.37 o 
   6   0  10       28.47       32.85      6.89 o 
 -11   1  10        0.92        2.22      0.83 o 
 -10   1  10       20.27       22.20      1.60 o 
  -9   1  10        0.02        2.12      0.86 o 
  -8   1  10        5.31        3.49      1.15 o 
  -7   1  10        0.70        2.53      1.08 o 
  -6   1  10      403.57      433.69      6.39 o 
  -5   1  10      142.95      135.26      3.92 o 
  -4   1  10        1.59        0.47      1.23 o 
  -3   1  10       52.95       41.93      2.58 o 
  -2   1  10      942.18      898.06      1.91 o 
  -1   1  10      274.26      246.53      2.08 o 
   0   1  10       14.54        7.51      6.42 o 
   1   1  10       38.49       26.02      3.53 o 
   2   1  10       26.45       22.32      3.37 o 
   3   1  10       45.57       40.56      3.32 o 
   4   1  10       66.63       84.09      6.12 o 
   5   1  10        0.73        3.15      4.63 o 
   6   1  10       12.77        5.68      5.04 o 
   7   1  10        2.69        0.43      7.38 o 
 -10   2  10        1.12        0.92      1.14 o 
  -9   2  10       10.30       10.88      1.37 o 
  -8   2  10       35.98       39.19      2.32 o 
  -7   2  10       73.79       74.83      3.20 o 
  -6   2  10      210.80      243.94      5.28 o 
  -5   2  10        8.62        0.89      1.59 o 
  -4   2  10       38.18       30.83      2.49 o 
  -3   2  10      648.58      659.07      8.75 o 
  -2   2  10        0.35        1.72      1.90 o 
  -1   2  10      188.07      207.27      6.18 o 
   0   2  10       19.50       15.73     12.73 o 
   1   2  10      359.23      373.52      9.63 o 
   2   2  10        8.58       11.06      3.30 o 
   3   2  10       28.81       29.89      4.37 o 
   4   2  10       27.47       23.65      3.58 o 
   5   2  10       85.94       77.40      5.89 o 
   6   2  10        7.52        4.49      4.74 o 
   7   2  10        3.64        4.76      4.61 o 
 -10   3  10        2.48        2.65      1.31 o 
  -9   3  10       31.99       41.17      2.73 o 
  -8   3  10        0.25        0.45      1.44 o 
  -7   3  10        0.79        0.46      1.45 o 
  -6   3  10        0.85        0.13      2.02 o 
  -5   3  10       35.51       30.51      3.13 o 
  -4   3  10      139.05      145.27      5.18 o 
  -3   3  10       37.43       33.14      3.16 o 
  -2   3  10       46.47       49.15      3.62 o 
  -1   3  10      344.43      370.56      8.75 o 
   0   3  10        0.06        1.16      1.95 o 
   1   3  10       99.06      106.74      5.94 o 
   2   3  10       22.43       15.31      4.02 o 
   3   3  10      223.78      249.95     10.00 o 
   4   3  10        6.08       11.24      5.19 o 
   5   3  10       15.46       27.31      5.33 o 
   6   3  10       17.39        7.98      6.72 o 
  -8   4  10        7.43        6.45      1.97 o 
  -7   4  10       63.17       46.46      5.25 o 
  -6   4  10        0.03        1.44      2.11 o 
  -5   4  10       86.41      107.92      5.47 o 
  -4   4  10      100.50      123.66      5.67 o 
  -3   4  10      282.79      298.97      8.49 o 
  -2   4  10        0.06        1.85      2.70 o 
  -1   4  10       15.81       15.42      3.41 o 
   0   4  10        0.61        0.50      2.73 o 
   1   4  10      303.21      319.22      9.71 o 
   2   4  10       19.72       22.09      4.83 o 
   3   4  10       29.76       44.66      5.63 o 
   4   4  10        0.85        3.51      4.69 o 
  -6   5  10       11.46       23.73      3.32 o 
  -5   5  10       16.62       23.58      3.82 o 
  -4   5  10        2.60        2.08      3.06 o 
  -3   5  10        3.48        0.47      3.40 o 
  -2   5  10       26.32       31.96      4.26 o 
  -1   5  10       26.56       40.92      4.99 o 
   0   5  10        0.17        0.07      2.82 o 
   1   5  10       16.64       19.59      3.79 o 
   2   5  10        4.40        3.44      3.73 o 
 -11   0  11        1.42        1.66      1.06 o 
  -9   0  11      165.71      150.89      5.88 o 
  -7   0  11      100.32      104.91      4.33 o 
  -5   0  11      839.17      957.36     10.73 o 
  -3   0  11       21.60       22.78      2.42 o 
  -1   0  11      565.21      621.70      2.82 o 
   1   0  11      323.12      249.54      3.70 o 
   3   0  11      164.02      176.14      4.26 o 
   5   0  11       43.44       39.37      7.48 o 
   7   0  11       82.71      118.81     10.83 o 
 -11   1  11       46.17       38.32      1.99 o 
 -10   1  11        0.38        1.29      0.80 o 
  -9   1  11        4.16        5.52      1.31 o 
  -8   1  11       14.69       12.87      1.78 o 
  -7   1  11      179.82      200.01      4.97 o 
  -6   1  11        2.70        2.36      1.31 o 
  -5   1  11        3.94        1.69      1.69 o 
  -4   1  11       65.96       72.80      3.37 o 
  -3   1  11       62.20       54.06      3.21 o 
  -2   1  11        7.33        1.64      2.38 o 
  -1   1  11      179.00      171.53      2.34 o 
   0   1  11      167.25      147.19     94.88 o 
   1   1  11      181.65      185.68      7.17 o 
   2   1  11       41.11       55.58      4.94 o 
   3   1  11       34.60       50.67      5.39 o 
   4   1  11        0.00        1.58      4.44 o 
   5   1  11       45.76       24.26      6.28 o 
   6   1  11       40.36       27.28      6.69 o 
 -10   2  11        1.32        0.10      0.98 o 
  -9   2  11       67.43       70.60      3.14 o 
  -8   2  11        0.26        0.58      1.27 o 
  -7   2  11        1.81        0.90      1.41 o 
  -6   2  11       17.38       16.78      2.25 o 
  -5   2  11      247.85      265.87      6.13 o 
  -4   2  11       46.54       44.81      3.04 o 
  -3   2  11       61.87       73.21      3.99 o 
  -2   2  11       79.13       67.87      4.06 o 
  -1   2  11      560.40      490.59      2.33 o 
   0   2  11       37.93       31.77     20.79 o 
   1   2  11        3.26        7.70      3.24 o 
   2   2  11       17.11       19.09      3.84 o 
   3   2  11       51.99       60.51      6.06 o 
   4   2  11        4.05        1.28      4.24 o 
   5   2  11       18.39        6.23      4.63 o 
   6   2  11        4.65        6.51      5.02 o 
  -9   3  11        0.25        1.47      1.42 o 
  -8   3  11        5.65        7.14      1.61 o 
  -7   3  11       27.61       21.08      1.49 o 
  -6   3  11        8.58       15.81      2.36 o 
  -5   3  11       95.33       66.95      2.21 o 
  -4   3  11      120.17      113.37      4.96 o 
  -3   3  11        6.37        6.49      2.49 o 
  -2   3  11        1.00        0.00      2.46 o 
  -1   3  11       49.43       63.01      4.41 o 
   0   3  11        2.52        2.67      2.01 o 
   1   3  11        7.09       11.40      3.37 o 
   2   3  11        6.81        2.59      4.16 o 
   3   3  11        9.15       13.13      5.35 o 
   4   3  11        2.58        2.72      4.82 o 
   5   3  11       18.92       11.44      5.46 o 
  -8   4  11        3.65        1.72      2.07 o 
  -7   4  11        2.09        0.38      2.45 o 
  -6   4  11        8.62       14.76      2.85 o 
  -5   4  11       21.30       28.14      3.52 o 
  -4   4  11       11.79        7.70      2.90 o 
  -3   4  11        2.19        5.92      2.96 o 
  -2   4  11       73.91       84.77      5.17 o 
  -1   4  11        2.90        7.99      3.31 o 
   0   4  11        6.52        2.88      2.37 o 
   1   4  11       14.25       12.77      4.21 o 
   2   4  11        4.20        2.61      4.18 o 
   3   4  11        0.56        1.35      4.72 o 
  -5   5  11        0.01        0.68      2.93 o 
  -4   5  11        8.27       11.41      3.44 o 
  -3   5  11       16.76       23.33      4.31 o 
  -2   5  11       31.66       34.90      4.33 o 
  -1   5  11        0.32        2.45      3.61 o 
   0   5  11        1.45        0.78      2.59 o 
   1   5  11        1.99        3.42      3.59 o 
 -10   0  12       77.38       73.39      4.66 o 
  -8   0  12       23.86       28.42      2.73 o 
  -6   0  12      213.46      271.70      7.01 o 
  -4   0  12       63.42       54.37      1.97 o 
  -2   0  12      251.81      257.90      4.06 o 
   0   0  12       41.59       47.03      4.07 o 
   2   0  12      387.17      443.33     13.79 o 
   4   0  12       12.59       21.49      6.41 o 
   6   0  12        0.51        6.55      6.73 o 
 -10   1  12        0.40        0.62      0.93 o 
  -9   1  12        4.05        5.44      1.28 o 
  -8   1  12      160.06      213.10      5.45 o 
  -7   1  12       23.87       24.75      2.42 o 
  -6   1  12       10.89       14.59      1.90 o 
  -5   1  12        5.98        1.67      1.56 o 
  -4   1  12     1059.02     1208.12     12.95 o 
  -3   1  12        2.30        5.70      2.20 o 
  -2   1  12       45.00       38.10      2.83 o 
  -1   1  12       30.31       23.97      2.91 o 
   0   1  12      721.17      703.41    422.28 o 
   1   1  12       27.44       36.99      5.08 o 
   2   1  12        5.28        4.82      4.88 o 
   3   1  12       60.46       50.79      5.39 o 
   4   1  12       52.45       54.68      7.42 o 
   5   1  12       15.45       16.04      6.50 o 
   6   1  12       21.30       12.55      6.46 o 
 -10   2  12       15.14       15.05      1.67 o 
  -9   2  12       17.91       17.43      1.82 o 
  -8   2  12        0.20        1.49      1.49 o 
  -7   2  12       12.87       11.67      1.67 o 
  -6   2  12      110.62      134.02      4.61 o 
  -5   2  12        3.12        4.99      1.94 o 
  -4   2  12      102.57      108.53      4.56 o 
  -3   2  12      268.29      310.24      7.57 o 
  -2   2  12      126.71      129.48      5.72 o 
  -1   2  12        7.44       10.47      3.49 o 
   0   2  12       53.70       45.08     33.85 o 
   1   2  12       31.52       37.82      4.72 o 
   2   2  12       13.80       11.17      4.90 o 
   3   2  12       14.58       16.96      5.20 o 
   4   2  12        0.74        0.75      4.44 o 
   5   2  12       10.52        3.52      5.48 o 
  -9   3  12        9.66        9.13      1.38 o 
  -8   3  12       27.76       34.26      2.56 o 
  -7   3  12        7.45       11.01      2.15 o 
  -6   3  12        0.00        1.68      2.10 o 
  -5   3  12       96.09       75.44      2.56 o 
  -4   3  12       68.82       77.20      4.52 o 
  -3   3  12       22.24       26.06      3.09 o 
  -2   3  12        7.14        8.37      2.78 o 
  -1   3  12        1.96        4.07      2.89 o 
   0   3  12      171.87      188.36      5.65 o 
   1   3  12        8.56        7.05      3.90 o 
   2   3  12        0.10        2.86      4.13 o 
   3   3  12       15.34       17.43      5.53 o 
   4   3  12        8.96        2.43      4.78 o 
  -7   4  12       35.55       51.59      4.27 o 
  -6   4  12        1.65        1.35      2.86 o 
  -5   4  12        1.26        0.97      2.61 o 
  -4   4  12       10.82        2.35      3.23 o 
  -3   4  12        2.50        5.01      3.08 o 
  -2   4  12       21.59       27.30      4.13 o 
  -1   4  12        4.23        2.70      3.01 o 
   0   4  12       24.34       20.97      5.54 o 
   1   4  12       57.61       43.58      5.31 o 
   2   4  12        1.03        0.32      4.37 o 
  -9   0  13        0.22        4.10      1.84 o 
  -7   0  13       16.14       17.19      3.42 o 
  -5   0  13       12.80       14.10      2.07 o 
  -3   0  13      191.53      175.27      2.65 o 
  -1   0  13       58.74       60.76      3.23 o 
   1   0  13        4.95        3.38      5.53 o 
   3   0  13      126.15      144.58     10.59 o 
   5   0  13       80.02       77.84      7.04 o 
 -10   1  13        4.78        5.63      1.34 o 
  -9   1  13        3.67        4.31      1.58 o 
  -8   1  13       21.21       17.78      3.12 o 
  -7   1  13        1.11        2.24      1.49 o 
  -6   1  13        1.62        3.95      1.83 o 
  -5   1  13       10.16        2.38      2.38 o 
  -4   1  13        9.75        6.38      2.78 o 
  -3   1  13        1.75        4.96      2.46 o 
  -2   1  13      328.81      439.56     10.21 o 
  -1   1  13       35.30       36.19      3.43 o 
   0   1  13       39.24       40.94     29.08 o 
   1   1  13        4.53        2.66      4.55 o 
   2   1  13       27.24       30.66      6.02 o 
   3   1  13       58.74       56.94      5.52 o 
   4   1  13       17.03       22.87      7.22 o 
   5   1  13        2.88        4.91      6.09 o 
  -9   2  13        0.02        0.55      1.18 o 
  -8   2  13       28.10       41.31      2.93 o 
  -7   2  13       11.97       11.41      1.68 o 
  -6   2  13       70.79       57.84      1.75 o 
  -5   2  13        1.02        2.01      2.14 o 
  -4   2  13       21.52       17.08      2.91 o 
  -3   2  13       18.24       15.77      2.89 o 
  -2   2  13      120.30      131.67      6.18 o 
  -1   2  13       12.32       12.00      3.75 o 
   0   2  13      235.24      209.10    140.79 o 
   1   2  13      150.26      171.85      8.67 o 
   2   2  13       14.40       12.87      5.07 o 
   3   2  13        0.19        3.44      5.09 o 
   4   2  13       12.58       13.28      6.46 o 
  -8   3  13       23.60       37.38      3.13 o 
  -7   3  13        0.30        1.13      2.12 o 
  -6   3  13       44.36       42.30      2.21 o 
  -5   3  13        0.74        5.31      2.28 o 
  -4   3  13       41.27       40.99      3.61 o 
  -3   3  13        7.70        4.06      2.42 o 
  -2   3  13       90.14       78.04      2.99 o 
  -1   3  13        1.34        3.42      3.23 o 
   0   3  13       75.00       73.54     14.73 o 
   1   3  13       14.92       19.79      4.99 o 
   2   3  13      178.67      170.13      9.69 o 
   3   3  13       11.43        5.06      5.55 o 
  -6   4  13       21.17       19.16      2.83 o 
  -5   4  13        6.70       11.49      3.27 o 
  -4   4  13       44.21       52.74      4.30 o 
  -3   4  13       59.96       54.76      4.93 o 
  -2   4  13       94.29       79.86      5.72 o 
  -1   4  13        0.01        1.89      3.44 o 
   0   4  13        0.23        2.38      2.37 o 
   1   4  13        1.08        1.46      3.41 o 
  -8   0  14       35.64       34.40      5.45 o 
  -6   0  14       19.23       19.66      2.06 o 
  -4   0  14      165.01      114.60      2.55 o 
  -2   0  14       83.99       62.91      3.14 o 
   0   0  14      162.01      182.49     13.34 o 
   2   0  14       62.90       83.74      8.74 o 
   4   0  14       24.79       25.42      8.00 o 
  -9   1  14        0.32        0.66      1.59 o 
  -8   1  14        3.37        2.79      2.01 o 
  -7   1  14       15.26       14.77      1.88 o 
  -6   1  14       17.43       13.42      1.67 o 
  -5   1  14       28.32       47.64      3.44 o 
  -4   1  14        0.08        1.95      2.49 o 
  -3   1  14       16.49       18.36      4.26 o 
  -2   1  14       13.24        9.48      3.20 o 
  -1   1  14        1.05        1.63      4.04 o 
   0   1  14        0.20        3.40      3.40 o 
   1   1  14       38.96       47.72      6.86 o 
   2   1  14       53.96       65.30      8.04 o 
   3   1  14       18.05       22.31      7.84 o 
   4   1  14        0.66        7.21      7.21 o 
  -8   2  14       19.34       19.10      2.75 o 
  -7   2  14       17.75       13.51      1.87 o 
  -6   2  14        0.50        3.08      1.97 o 
  -5   2  14       19.17       22.39      3.25 o 
  -4   2  14       24.19       21.13      2.35 o 
  -3   2  14        8.59        2.18      2.78 o 
  -2   2  14        7.72       10.32      3.44 o 
  -1   2  14       70.65       64.08      3.85 o 
   0   2  14       39.32       29.74     26.71 o 
   1   2  14        0.26        0.66      4.98 o 
   2   2  14       20.31       21.26      6.00 o 
   3   2  14        1.70        4.28      5.31 o 
  -7   3  14       27.59       27.17      3.37 o 
  -6   3  14        0.60        0.86      2.54 o 
  -5   3  14        1.67        3.02      2.33 o 
  -4   3  14        2.86        4.88      2.54 o 
  -3   3  14       48.80       38.35      2.78 o 
  -2   3  14        0.52        1.79      2.87 o 
  -1   3  14        0.43        1.53      3.59 o 
   0   3  14       13.43       11.65      3.07 o 
   1   3  14        5.76        3.59      4.36 o 
   2   3  14       51.99       52.70      6.42 o 
  -3   4  14        0.47        1.51      2.91 o 
  -2   4  14        1.15        4.80      3.23 o 
  -7   0  15       32.84       37.99      5.61 o 
  -5   0  15       97.94       98.74      5.54 o 
  -3   0  15       43.50       47.09      4.23 o 
  -1   0  15        4.56        0.68      4.50 o 
   1   0  15      141.72      130.65      6.76 o 
   3   0  15       64.23       62.11      9.53 o 
  -8   1  15        0.03        0.17      1.79 o 
  -7   1  15       75.57      101.88      5.03 o 
  -6   1  15        0.16        3.58      2.27 o 
  -5   1  15       21.21       26.78      3.14 o 
  -4   1  15        0.18        2.71      2.89 o 
  -3   1  15      242.68      304.05      9.86 o 
  -2   1  15        0.32        2.99      3.79 o 
  -1   1  15       11.40        4.94      4.94 o 
   0   1  15       41.16       35.75      7.38 o 
   1   1  15       39.80       41.65      7.09 o 
   2   1  15        2.93       10.42      7.38 o 
  -7   2  15        3.91        6.97      2.67 o 
  -6   2  15        3.20        4.59      2.58 o 
  -5   2  15       33.97       33.20      3.73 o 
  -4   2  15       14.97       15.66      3.31 o 
  -3   2  15       25.99       26.82      4.20 o 
  -2   2  15        5.54        0.75      3.86 o 
  -1   2  15       49.56       46.52      3.98 o 
   0   2  15        0.06        1.05      4.06 o 
   1   2  15       62.46       55.60      7.60 o 
   2   2  15       44.69       33.72      7.49 o 
  -5   3  15        0.33        4.52      2.57 o 
  -4   3  15        5.23        8.05      3.21 o 
  -3   3  15       32.82       20.63      4.12 o 
  -2   3  15        4.50        3.51      3.51 o 
  -1   3  15        0.05        4.34      4.34 o 
   0   3  15       20.29       15.10     11.93 o 
  -6   0  16       47.94       47.89      5.22 o 
  -4   0  16       46.43       71.39      5.65 o 
  -2   0  16      194.67      156.12      4.06 o 
   0   0  16       34.58       34.53      6.90 o 
  -7   1  16        7.34        4.97      2.66 o 
  -6   1  16       28.47       30.48      4.02 o 
  -5   1  16        1.88       10.10      2.78 o 
  -4   1  16       29.17       38.84      4.75 o 
  -3   1  16       11.46        0.00      4.02 o 
  -2   1  16       11.31        1.88      4.56 o 
  -1   1  16       76.15       63.49      5.16 o 
   0   1  16        4.05        2.28      4.35 o 
   1   1  16        0.04        2.30      6.22 o 
  -5   2  16        0.43        0.21      2.52 o 
  -4   2  16        0.12        2.68      2.93 o 
  -3   2  16       11.16       14.59      3.74 o 
  -2   2  16       19.52       17.46      3.76 o 
  -1   2  16        2.35        1.00      4.17 o 
  -5   0  17        5.90       16.11      4.16 o 
  -3   0  17        0.07        5.45      5.45 o 
  -1   0  17        8.96        4.30      6.30 o 
  -4   1  17        3.87        3.17      3.56 o 
  -3   1  17        0.76        3.68      3.97 o 
  -2   1  17        7.66        0.69      4.62 o 
                                                 
